# Supplementary material for: Follicular Skin Disorders, Inflammatory Bowel Disease, and the Microbiome: A Systematic Review
Source: Int J Mol Sci. 2024 Sep 23;25(18):10203. doi: 10.3390/ijms251810203 (PMC11431962; doi:10.3390/ijms251810203)
Supplement: Supplementary file 1 [file ijms-25-10203-s001.zip]

Archive with 1 entries (1 files):
- ijms-3186328-supplementary.pdf
